# Supplementary material for: Animal behaviour on the move: the use of auxiliary information and semi-supervision to improve behavioural inferences from Hidden Markov Models applied to GPS tracking datasets
Source: Mov Ecol. 2023 Jul 24;11:41. doi: 10.1186/s40462-023-00401-5 (PMC10367325; doi:10.1186/s40462-023-00401-5)
Supplement: Supplementary file 1 — Supplementary Material 1 [file 40462_2023_401_MOESM1_ESM.xlsx]

## Sheet: Full1
Article Title	Article					Species	Model	Overall	Foraging/Active
		Location	Behaviours	Resolution	Cross-validation			Overall Accuracy (%)	AUC (%)	Sensitivity (%)	Specificity(%)	Precision %	Negative Predictive Value %	False Positive Rate	False Negative Rate	FI	Kappa	Mean Levenshtein distance similarity index (1 − LD)	Balanced Accuracy
Behavioural mapping of a pelagic seabird: Combining multiple sensors and a hidden Markov model reveals the distribution of at-sea behaviour	Dean et al. 2012	Britain and Ireland	Resting, foraging, travelling	5-10 min interpolated to 1 min	TDR	Manx shearwater (Puffinus puffinus)	HMM			96
Predicting animal behaviour using deep learning: GPS data alone accurately predict diving in seabirds	Browning et al. 2018	UK and Ireland	Diving or non-diving	100 s	TDR	Common guillemot (Uria aalge)	Supervised deep learning (best model)		0.92 (training), 0.90 (validation)	68	92	67	93
							HMM			67 (2 states), 84 (3 states)	53 (2 states), 42 (3 states)	87 (2 states) , 87 (3 states)	28 (2 states), 32 (3 states)
							Speed and tortuosity thresholds			0-2	77-81	0-47	17-19
						European Shag (Phalacocorax aristotelis)	Supervised deep learning (best model)		0.95(training), 0.91 (validation)	67	94	64	95
							HMM			57 (2 states), 81 (3 states)	78 (2 states), 60 (3 states)	95( 2 states), 93 (3 states)	32 (2 states), 34 (3 states)
							Speed and tortuosity thresholds			0-29	78- 86	13-19	10-14
						Razorbill (Alca torda)	Supervised deep learning (best model)		0.89 (training), 0.86 (validation)	55	91	51	92
							HMM			57 (2 states), 75 (3 states)	62 (2 states), 46 (3 states)	87 (2 states), 88 (3-states)	87 (2 states), 88 (3 states)
							Speed and tortuosity thresholds			0-5	72-86	0-45	10-14
Search and foraging behaviors from movement data: A comparison of methods	Bennison et al. 2018	Ireland	Resting, foraging, travelling	2 min	TDR	Northern gannets (Morus bassanus)	First passage time			31				57	69
							K- Means Clustering			38				74	62
							Speed and tortuosity thresholds			77				68	23
							HMM			81				63	19
							EMbC			51				74	49
							KUD
							Machine learning			22	95	46	87
Habitat Affinities and At-Sea Ranging Behaviors among Main Hawaiian Island Seabirds: Breeding Seabird Telemetry, 2013-2016 US Department of the Interior Bureau of Ocean Energy Management Pacific OCS Region	Adams et al. 2020	Hawaii	Resting, foraging, travelling	2 min	TDR	Brown Booby (Sula Leucogaster)	Residence in space and time			approx 60					approx 40
				2 min		Red-footed Booby (Sula sula)	Residence in space and time			approx 80					approx 20
				3 min	Non-validated	Red-tailed Tropicbird (Phaethon aethereus)
				15 min		Laysan Albatross (Phoebastria immutabilis)
				3 min		Wedge-tailed Shearwater (Ardenna pacifica)
Interspecific and intraspecific foraging differentiation of neighbouring tropical seabirds	Austin et al. 2021	Cayman Islands	Resting, foraging, travelling	30 s or 2 min (interpolated to 2 min)	TDR and WD	Red-footed Booby (Sula sula)	HMM			77					23
						Brown Booby (Sula Leucogaster)	HMM			80					20
Scaling down the analysis of seabird-fishery interactions	Torres et al. 2013	New Zealand	Resting, foraging, travelling	2 min	immersion (resting only)	Buller’s albatross (Thalassarche bulleri)	Speed and tortuosity thresholds
Quantifying animal movement for caching foragers: The path identification index (PII) and cougars, Puma concolor	Ironside et al. 2017	US	Food caching OR not (directed movements and search)		Video footage	Cougar (Puma concolor)	Path Identification Index	81				75	97
Deep inference of seabird dives from GPS-only records: Performance and generalization properties	Roy et al., 2022	Peru and Brazil	Resting, foraging, travelling	1, 15, 30s	TDR	Peruvian booby (Sula variegata)	FPT		62(1s), 73(30s)
							HMM		86(1s), 84(30s)
							FCNet		89(1s), 82(30s)
							CNNet		94(1s), 85(30s)
							UNet		96(1s), 91(30s)
						Guanay cormorant (Leucocarbo bougainvilli)	FPT		61(1s), 56(30s)
							HMM		78(1s), 75(30s)
							FCNet		87(1s), 65(30s)
							CNNet		92(1s), 74(30s)
							UNet		93 (1s). 88 (30s)
Comparative analysis of methods for inferring successful foraging areas from Argos and GPS tracking data	Dragon et al. 2012	Kerguelen Island	Foraging and not foraging	6 h argos	TDR	Southern elephant seal (Mirounga leonina)	FPT											40
							HMM											56
				20 min			FPT											approx 65
							HMM											71
Acoustic evaluation of behavioral states predicted from GPS tracking: a case study of a marine fishing bat	Hurme et al. 2019	Gulf of California, Mexico	Foraging and travelling	15s	Biosonar calls	Mexican fish-eating bats (Myotis vivesi)	K- Means clustering												63
							First-passage time												62
							EMbC												63
							HMM												67
							Change point analysis												64
GPS tracking reveals rafting behaviour of NorthernGannets (Morus bassanus): implications forforaging ecology and conservation	Carter et al. 2016	UK Ireland	Active and inactive	1 min	TDR	Northern gannets (Morus bassanus)	Speed and tortuosity thresholds					49			51
Foraging ecology of masked boobies (Sula dactylatra) in the world’s largest “oceanic desert”	Lerma et al. 2020	Rapa Nui	Resting, intensive foraging, extensive foraging, travelling	4 min	TDR	masked boobies (Sula dactylatra)	EMbC			53		53
Horizontal and vertical movements as predictors of foraging success in a marine predator	Dragon et al., 2012	Kerguelen Island	Intensive foraging and extensive foraging	20 min	TDR	Southern elephant seal (Mirounga leonina)	State-space model
Classification of Animal Movement Behavior through Residence in Space and Time	Torres et al. 2017	NewZealand	Resting, foraging, transit	5 min	Observation-based classification from 3 researchers.	grey-headed albatross (Thalassarche chrysostoma)	Residence in space and time
Deriving animal behaviour from high-frequency GPS: Tracking cows in open and forested habitat	de Weerd et al. 2015	Netherlands	Foraging, lying, standing, walking	1 min, 12 s and 2 s intervals	Direct observation	Cow (Bos taurus)	Classification and regression trees
Identifying resting locations of a small elusive forest carnivore using a two-stage model accounting for GPS measurement error and hidden behavioral states	Hance et al. 2021	US	Active inactive	15 min	VHF Tracking and direct observation of resting	Fisher (Pekania pennanti)	HMM					83
The effectiveness of Bayesian state-space models for estimating behavioural states from movement paths	Beyer et al. 2013	Canada	Encamped or exploratory	2 h	Simulation analysis	Moose ( Alces alces)	Bayesian state-space models										0.49 to 0.72 (mean 0.61)
Joint estimation over multiple individuals improves behavioural state inference from animal movement data	Jonsen et al. 2016	-	Foraging and travelling	3 h	Simulation analysis	Weddell seals (Leptonychotes weddellii)	Hierarchical and non hierarchical state space models
A novel method for identifying behavioural changes in animal movement data	Gurarie et al. 2009	Kuril Islands	-	variable interval (Argos)	Non-validated (for the norther seals), simulation analysis	Northern fur seal (Callorhinus ursinus)	Change point analysis
