# Supplementary material for: Animal behaviour on the move: the use of auxiliary information and semi-supervision to improve behavioural inferences from Hidden Markov Models applied to GPS tracking datasets
Source: Mov Ecol. 2023 Jul 24;11:41. doi: 10.1186/s40462-023-00401-5 (PMC10367325; doi:10.1186/s40462-023-00401-5)
Supplement: Supplementary file 3 — Supplementary Material 3 [file 40462_2023_401_MOESM3_ESM.xlsx]

## Sheet: rf_segment_summary
Behaviour	mean_seg_length	sd_seg_length	mean_ODBA	sd_ODBA	mean_VeDBA	sd_VeDBA	mean_sd_ODBA	mean_sd_VeDBA	mean_meanX_surge	sd_meanX_surge	mean_stdevX_surge	sd_stdevX_surge	mean_minX_surge	sd_minX_surge	mean_maxX_surge	sd_maxX_surge	mean_sum_positive_X_surge	sd_sum_positive_X_surge	mean_sum_negative_X_surge	sd_sum_negative_X_surge	mean_meanY_sway	sd_meanY_sway	mean_stdevY_sway	sd_stdevY_sway	mean_minY_sway	sd_minY_sway	mean_sum_positive_Y_sway	sd_sum_positive_Y_sway	mean_maxY_sway	sd_maxY_sway	mean_sum_negative_Y_sway	sd_sum_negative_Y_sway	mean_meanZ_heave	sd_meanZ_heave	mean_stdevZ_heave	sd_stdevZ_heave	mean_minZ_heave	sd_minZ_heave	mean_maxZ_heave	sd_maxZ_heave	mean_sum_positive_Z_heave	sd_sum_positive_Z_heave	mean_sum_negative_Z_heave	sd_sum_negative_Z_heave	mean_pitch_mean	sd_pitch_mean	mean_pitch_stdev	sd_pitch_stdev	mean_min_pitch
Dive	0.914973	2.05736	7.47157	58.9843	5.21149	41.0369	58.9843	41.0369	0.185735	0.679436	0.246187	0.503758	-0.260813	1.45884	0.576634	0.656743	10.2342	40.4575	-2.20227	6.44845	-0.0082809	0.355538	0.274249	0.434966	-0.505287	0.976043	2.95837	6.88473	0.476715	0.835269	-3.04351	5.38756	0.773078	0.469271	0.322552	0.494042	0.173116	1.25778	1.28159	0.787143	19.0356	40.7586	-1.24759	4.00962	15.1312	19.573	8.19364	9.34728	0.450982
Flapping	2.06817	4.32317	28.5556	117.331	20.0823	82.3279	117.331	82.3279	0.454395	0.323063	0.120497	0.191729	0.240873	0.305769	0.712798	0.63577	27.1575	63.4332	-0.0611569	0.319006	0.00828054	0.150354	0.0944948	0.184114	-0.196463	0.473278	2.30048	5.30033	0.224642	0.478913	-3.7524	8.76963	0.884676	0.296758	0.230386	0.253761	0.519332	0.518402	1.32264	0.658669	44.7804	90.9195	-0.228932	1.66926	24.8729	10.4724	5.12259	5.53022	11.5909
Water	0.600526	0.821167	1.85844	16.6063	1.33251	11.3781	16.6063	11.3781	0.262249	0.152003	0.0341252	0.0694313	0.20157	0.158418	0.326028	0.243031	4.18677	11.0111	-0.0618871	0.48559	-0.118615	0.188975	0.0555432	0.127089	-0.212935	0.311123	0.605454	2.41168	-0.0227514	0.335572	-2.23455	3.69383	0.904815	0.134816	0.074808	0.0804937	0.783082	0.230606	1.0176	0.179319	13.4553	17.3666	-0.0221853	0.455196	15.4744	7.81993	2.16041	3.20482	11.856
[truncated: 41 more columns]
