# Supplementary material for: Animal behaviour on the move: the use of auxiliary information and semi-supervision to improve behavioural inferences from Hidden Markov Models applied to GPS tracking datasets
Source: Mov Ecol. 2023 Jul 24;11:41. doi: 10.1186/s40462-023-00401-5 (PMC10367325; doi:10.1186/s40462-023-00401-5)
Supplement: Supplementary file 5 — Supplementary Material 5 [file 40462_2023_401_MOESM5_ESM.xlsx]

## Sheet: S3_Additional_validation_metric
Model	Accuracy	Sensitivity_Rest	Specificity_Rest	PosPredValue_Rest	NegPredValue_Rest	Precision_Rest	Recall_Rest	F1_Rest	Prevalence_Rest	DetectionRate_Rest	DetectionPrevalence_Rest	BalancedAccuracy_Rest	Sensitivity_Forage	Specificity_Forage	PosPredValue_Forage	NegPredValue_Forage	Precision_Forage	Recall_Forage	F1_Forage	Prevalence_Forage	DetectionRate_Forage	DetectionPrevalence_Forage	BalancedAccuracy_Forage	Sensitivity_Travel	Specificity_Travel	PosPredValue_Travel	NegPredValue_Travel	Precision_Travel	Recall_Travel	F1_Travel	Prevalence_Travel	DetectionRate_Travel	DetectionPrevalence_Travel	BalancedAccuracy_Travel	VUS	weighed_F1	averaged_F1	multiclass_AUC	pairwise_AUC_RestForage	pairwise_AUC_RestTravel	pairwise_AUC_ForageTravel	AUC_Rest_all	AUC_Forage_all	AUC_Travel_all
Full unsupervised	0.77± 0.01	0.76± 0.01	0.96± 0.01	0.98± 0.00	0.57± 0.01	0.98± 0.00	0.76± 0.01	0.86± 0.00	0.76± 0.00	0.58± 0.00	0.59± 0.01	0.86± 0.00	0.26± 0.03	0.80± 0.00	0.03± 0.01	0.98± 0.00	0.03± 0.01	0.26± 0.03	0.05± 0.01	0.02± 0.00	0.01± 0.00	0.20± 0.00	0.53± 0.01	0.82± 0.01	0.96± 0.00	0.86± 0.01	0.95± 0.00	0.86± 0.01	0.82± 0.01	0.84± 0.01	0.22± 0.00	0.18± 0.00	0.21± 0.00	0.89± 0.01	0.16± 0.02	0.84± 0.00	0.86± 0.00	0.78± 0.01	0.77± 0.01	0.93± 0.00	0.63± 0.03	0.86± 0.00	0.53± 0.01	0.89± 0.01
Full max. supervision(9%)	0.85± 0.01	0.86± 0.01	0.98± 0.00	0.99± 0.00	0.70± 0.01	0.99± 0.00	0.86± 0.01	0.92± 0.00	0.76± 0.00	0.65± 0.00	0.66± 0.00	0.92± 0.00	0.37± 0.06	0.87± 0.01	0.06± 0.01	0.98± 0.00	0.06± 0.01	0.37± 0.06	0.11± 0.02	0.02± 0.00	0.01± 0.00	0.13± 0.01	0.62± 0.03	0.87± 0.01	0.98± 0.00	0.91± 0.02	0.96± 0.00	0.91± 0.02	0.87± 0.01	0.89± 0.01	0.22± 0.00	0.19± 0.00	0.21± 0.00	0.92± 0.01	0.27± 0.05	0.90± 0.01	0.92± 0.00	0.86± 0.01	0.88± 0.01	0.97± 0.00	0.74± 0.03	0.92± 0.00	0.62± 0.03	0.92± 0.01
Informed unsupervised	0.74± 0.07	0.73± 0.09	0.96± 0.01	0.98± 0.00	0.54± 0.09	0.98± 0.00	0.73± 0.09	0.83± 0.06	0.76± 0.00	0.55± 0.07	0.56± 0.07	0.85± 0.04	0.26± 0.14	0.77± 0.08	0.03± 0.01	0.98± 0.00	0.03± 0.01	0.26± 0.14	0.05± 0.02	0.02± 0.00	0.01± 0.00	0.23± 0.08	0.51± 0.06	0.82± 0.09	0.96± 0.01	0.87± 0.02	0.95± 0.02	0.87± 0.02	0.82± 0.09	0.84± 0.04	0.22± 0.00	0.18± 0.02	0.21± 0.03	0.89± 0.04	0.15± 0.07	0.82± 0.05	0.83± 0.06	0.76± 0.04	0.73± 0.09	0.93± 0.02	0.64± 0.03	0.85± 0.04	0.51± 0.06	0.89± 0.04
Informed max. supervision(75%)	0.93± 0.01	0.96± 0.01	0.97± 0.01	0.99± 0.00	0.88± 0.02	0.99± 0.00	0.96± 0.01	0.97± 0.00	0.76± 0.00	0.72± 0.01	0.73± 0.01	0.96± 0.00	0.21± 0.08	0.97± 0.01	0.13± 0.05	0.98± 0.00	0.13± 0.05	0.21± 0.08	0.16± 0.06	0.02± 0.00	0.00± 0.00	0.04± 0.01	0.59± 0.04	0.91± 0.01	0.96± 0.01	0.87± 0.02	0.97± 0.00	0.87± 0.02	0.91± 0.01	0.89± 0.01	0.22± 0.00	0.20± 0.00	0.23± 0.01	0.94± 0.01	0.19± 0.07	0.94± 0.01	0.97± 0.00	0.89± 0.02	0.95± 0.02	0.99± 0.00	0.75± 0.04	0.96± 0.00	0.59± 0.04	0.94± 0.01
